# Supplementary material for: HDAC2 Is Involved in the Regulation of BRN3A in Melanocytes and Melanoma
Source: Int J Mol Sci. 2022 Jan 13;23(2):849. doi: 10.3390/ijms23020849 (PMC8778714; doi:10.3390/ijms23020849)
Supplement: Supplementary file 1 [file ijms-23-00849-s001.zip]

Archive with 1 entries (1 files):
- ijms-1539543-supplementary.pdf
